# Supplementary material for: Modified Atmosphere Packaging (MAP) for Seaweed Conservation: Impact on Physicochemical Characteristics and Microbiological Activity
Source: Foods. 2023 Jul 18;12(14):2736. doi: 10.3390/foods12142736 (PMC10379051; doi:10.3390/foods12142736)
Supplement: Supplementary file 1 [file foods-12-02736-s001.zip]

Archive with 1 entries (1 files):
- foods-2494521-supplementary.pdf
